# Supplementary material for: The Metabolite Content of the Post-Culture Medium of the Tree Fern Cyathea delgadii Sternb. Cell Suspension Cultured in the Presence of 2,4-D and BAP
Source: Int J Mol Sci. 2022 Oct 4;23(19):11783. doi: 10.3390/ijms231911783 (PMC9569838; doi:10.3390/ijms231911783)
Supplement: Supplementary file 1 [file ijms-23-11783-s001.zip]

Archive with 1 entries (1 files):
- ijms-1908331-supplementary.pdf
